# Supplementary material for: Quantifying Renin-Angiotensin-System Alterations in COVID-19
Source: Cells. 2021 Oct 14;10(10):2755. doi: 10.3390/cells10102755 (PMC8535134; doi:10.3390/cells10102755)
Supplement: Supplementary file 1 [file cells-10-02755-s001.zip]

Archive with 1 entries (1 files):
- cells-1395009-supplementary.pdf
